# Supplementary material for: Effect of Pod Storage and Drying Temperature on Fermentation Dynamics and Final Bean Quality of Cacao Nacional in Ecuador
Source: Foods. 2024 May 15;13(10):1536. doi: 10.3390/foods13101536 (PMC11121351; doi:10.3390/foods13101536)
Supplement: Supplementary file 1 [file foods-13-01536-s001.zip]

Archive with 1 entries (1 files):
- foods-2986217-supplementary.pdf
